# Supplementary material for: Identifying Associations in Minimum Inhibitory Concentration Values of Escherichia coli Samples Obtained From Weaned Dairy Heifers in California Using Bayesian Network Analysis
Source: Front Vet Sci. 2022 Apr 27;9:771841. doi: 10.3389/fvets.2022.771841 (PMC9093072; doi:10.3389/fvets.2022.771841)
Supplement: Supplementary file 2 [file Data_Sheet_2.CSV]

AMP	CEF	DAN	ENR	FLR	GAM	GEN	NEO	SUL	SPC	TET	TIA	TILD	SXT	TUL
2	2	1	1	2	3	1	1	1	2	1	2	3	1	1
3	2	1	1	3	1	1	1	2	3	2	2	2	2	1
3	2	1	1	2	2	1	1	1	2	2	2	2	1	1
1	1	1	1	3	2	1	1	1	2	2	2	3	1	1
3	1	1	1	3	2	1	1	2	4	2	2	3	2	1
3	2	1	1	3	1	1	1	2	3	2	2	2	2	1
3	2	1	1	3	1	1	1	2	3	2	2	2	2	1
3	2	1	1	2	2	1	2	2	2	2	1	2	1	1
4	2	4	4	3	3	1	1	2	4	2	2	3	2	2
2	1	1	1	2	2	1	3	2	3	2	2	3	2	2
3	1	1	1	1	2	1	1	1	2	1	2	2	1	1
4	2	4	4	3	2	1	1	2	3	2	2	2	2	1
4	4	1	1	2	2	1	1	1	2	2	2	2	1	1
4	4	3	2	3	3	1	2	2	4	2	2	2	2	1
2	1	1	1	3	1	1	1	1	2	2	2	2	1	1
3	2	1	1	3	2	1	1	2	2	2	2	2	1	1
4	2	2	2	3	3	1	3	2	4	2	2	2	2	1
3	2	1	1	3	2	1	1	2	2	2	2	3	1	1
3	1	1	1	1	2	1	1	1	2	1	2	2	1	1
3	2	1	1	3	1	1	1	2	2	2	2	2	2	1
3	2	1	1	3	2	1	1	1	2	2	2	3	1	2
2	2	1	1	2	2	1	1	1	2	1	2	2	1	1
3	2	1	1	2	2	1	1	1	2	1	2	3	1	2
3	2	1	1	3	2	1	1	1	2	2	2	2	1	2
3	2	3	2	3	2	1	2	2	4	2	2	3	2	1
2	2	1	1	2	2	1	1	1	2	1	2	3	1	1
4	3	3	3	3	1	2	3	2	4	2	2	2	2	1
2	2	1	1	2	1	1	1	1	2	1	2	2	1	1
3	2	2	2	3	2	2	3	2	4	2	2	2	2	1
3	2	1	1	3	1	1	1	2	4	2	2	2	2	1
3	2	1	1	3	1	1	1	2	3	2	2	2	2	1
4	4	4	4	3	1	1	3	2	3	2	2	1	2	1
4	3	4	4	3	1	1	1	2	4	2	2	2	2	1
2	1	1	1	3	1	1	1	2	2	2	1	1	1	1
4	3	4	4	3	2	1	1	2	4	2	2	2	2	1
3	2	1	1	3	1	1	1	2	2	2	2	2	2	1
4	4	1	1	3	1	1	3	2	2	2	2	1	2	1
4	2	2	2	2	2	1	1	2	2	2	2	3	2	2
4	4	4	4	3	2	1	1	2	4	2	2	2	2	1
2	1	1	1	3	1	1	1	2	2	2	1	1	1	1
4	4	1	1	3	3	1	1	2	4	2	2	2	2	1
2	1	1	1	3	1	1	1	2	2	2	2	2	2	1
4	3	4	4	3	1	1	3	2	4	2	1	2	2	1
2	1	1	1	2	2	1	1	1	2	2	2	2	1	1
2	1	1	1	3	2	1	1	2	4	2	2	2	2	1
4	1	1	1	3	1	1	1	2	2	2	1	1	1	1
2	2	1	1	3	1	1	1	2	2	2	2	2	2	1
3	1	1	1	3	2	1	1	2	2	2	2	2	2	1
2	2	1	1	3	1	1	1	2	4	2	2	2	2	1
3	2	1	1	3	1	1	1	2	4	2	2	1	2	1
4	2	2	2	3	2	1	3	2	3	2	2	3	2	1
2	2	1	1	1	1	1	1	1	3	1	2	2	1	1
4	2	1	1	3	2	1	3	2	3	2	2	2	2	1
3	2	1	1	2	2	1	2	2	2	2	2	2	1	1
3	2	1	1	3	2	1	1	2	2	2	2	2	1	2
3	2	1	1	3	3	1	1	2	2	2	2	2	1	2
3	1	1	1	2	1	1	1	1	2	2	1	2	1	1
3	2	1	1	3	2	1	1	2	2	2	2	2	1	1
3	2	1	1	2	2	1	1	1	2	1	2	2	1	2
4	4	4	4	3	3	2	3	2	4	2	2	3	2	1
3	1	1	1	3	2	1	1	2	2	2	2	3	1	2
3	2	3	2	3	2	1	1	2	2	1	2	3	1	1
3	2	1	1	3	1	1	1	2	2	2	1	2	1	1
1	1	2	2	3	3	1	1	2	4	2	2	2	2	1
3	2	1	1	3	2	1	1	2	2	2	2	2	1	2
3	2	1	1	3	2	1	1	2	2	2	2	2	1	2
3	2	1	1	3	2	1	1	2	2	2	2	3	1	2
2	1	4	4	3	3	1	3	2	3	2	2	3	2	2
3	2	1	1	3	3	2	3	2	4	2	2	3	1	2
2	1	4	3	3	1	1	1	2	2	2	1	1	1	1
3	2	1	1	3	2	2	1	2	2	2	2	3	1	2
3	2	1	1	3	1	1	1	2	2	2	2	2	1	1
3	2	1	1	2	2	1	1	1	2	1	2	2	1	2
3	2	1	1	3	2	1	1	2	2	2	2	2	1	1
3	2	1	1	3	2	1	1	2	2	2	2	2	1	1
2	2	1	1	3	2	1	1	2	4	2	2	3	2	1
2	2	1	1	3	1	1	3	2	2	2	2	2	1	1
2	2	1	1	3	2	1	1	2	4	2	2	3	2	1
3	2	1	1	3	2	1	1	2	2	2	2	2	1	1
3	2	1	1	1	1	1	1	1	2	1	2	2	1	1
3	2	1	1	3	2	1	1	2	4	2	2	1	2	1
4	2	1	1	3	3	1	1	2	2	2	2	2	1	1
2	1	1	1	3	1	1	1	2	2	2	2	1	1	1
3	1	1	1	3	2	1	1	2	2	2	2	2	1	1
3	2	1	1	2	2	1	1	1	2	1	2	2	1	1
2	2	4	4	3	3	1	2	2	4	2	2	2	2	2
1	1	1	1	3	2	1	1	2	1	2	1	2	1	1
2	1	1	1	3	2	1	1	2	1	2	2	2	1	1
2	1	1	1	3	2	1	1	1	2	2	2	2	1	1
3	2	1	1	3	3	1	1	2	2	2	2	2	1	2
3	2	1	1	3	2	1	1	2	1	2	2	2	1	1
2	1	4	3	3	1	1	1	2	2	2	2	2	1	1
2	1	4	3	3	1	1	1	2	2	2	2	2	1	1
3	2	4	4	3	3	2	1	2	4	2	2	1	2	2
2	1	3	3	3	1	2	1	2	2	2	1	2	1	1
2	1	1	1	3	1	1	1	2	1	2	2	2	1	1
2	2	1	1	3	1	1	3	2	2	2	2	2	2	1
3	2	1	1	1	2	1	1	1	2	2	2	2	1	1
3	2	1	1	2	2	1	1	1	2	1	2	2	1	1
2	1	1	1	3	1	1	1	2	1	2	1	1	1	1
1	1	1	1	3	2	1	1	2	4	2	2	2	2	1
2	2	1	1	3	2	1	1	2	2	2	2	2	1	1
4	2	1	1	2	2	1	1	2	4	2	2	2	1	1
3	1	1	1	3	2	1	1	2	2	2	2	2	1	2
3	2	1	1	3	2	1	1	2	2	2	2	2	1	1
2	2	4	4	3	3	1	3	2	3	2	2	3	2	2
2	1	1	1	3	2	1	1	2	2	2	2	3	1	2
3	1	1	1	3	2	1	1	2	2	2	2	2	1	2
2	1	1	1	3	2	1	1	1	2	2	2	2	1	1
3	2	1	1	3	1	1	1	2	1	2	2	2	1	1
2	1	4	4	2	1	1	3	2	2	2	2	2	1	1
2	1	1	1	3	2	1	3	2	2	2	1	2	1	1
3	2	4	3	3	1	1	1	2	2	2	2	2	1	1
3	2	1	1	2	2	1	1	1	2	2	2	2	1	1
4	2	3	3	3	3	1	3	2	4	2	2	3	2	2
2	2	4	3	3	1	1	1	2	2	2	1	2	1	1
2	1	1	1	3	3	1	3	2	4	2	2	3	1	2
3	2	3	2	3	2	1	1	1	2	2	2	3	1	1
3	2	4	4	3	3	1	1	2	4	2	2	3	2	2
4	2	3	3	3	3	1	3	2	4	2	2	2	2	1
2	2	1	1	3	2	1	1	2	4	2	2	2	2	1
1	2	1	1	3	2	2	3	2	4	2	2	2	2	1
2	1	1	1	3	2	1	1	2	2	2	2	2	1	1
3	2	4	4	3	3	2	1	2	4	2	1	1	2	2
2	2	1	1	3	1	1	1	2	4	2	1	1	1	1
3	2	4	4	3	3	1	1	2	4	2	2	2	2	2
2	2	1	1	3	2	1	1	2	4	2	2	3	2	2
4	3	1	1	3	1	1	1	2	4	2	1	2	1	1
3	2	3	3	3	1	1	1	2	2	2	1	2	1	1
3	2	1	1	3	1	1	1	2	4	2	2	2	2	1
2	2	4	3	3	1	1	1	2	2	2	2	1	1	1
4	4	3	2	3	2	1	3	2	2	2	2	2	1	1
3	2	1	1	3	2	1	1	2	4	2	2	2	1	1
3	2	1	1	3	2	1	1	2	2	2	2	2	1	1
2	2	1	1	2	2	1	1	1	2	1	2	2	1	1
3	2	1	1	3	2	1	1	2	2	2	2	2	1	1
3	2	3	2	3	2	1	3	1	2	2	2	2	1	1
3	1	4	4	3	3	1	1	2	4	2	1	2	2	2
1	1	2	2	3	3	1	1	2	4	2	2	1	2	1
3	2	1	1	2	2	1	1	1	2	1	2	2	1	1
3	2	1	1	3	3	1	3	2	4	2	2	2	2	1
3	2	1	1	3	2	1	1	2	2	2	2	2	1	1
4	2	3	3	3	3	1	3	2	4	2	2	3	2	2
4	3	4	4	3	3	1	1	2	2	2	2	2	1	2
3	2	1	1	3	3	1	3	2	4	2	2	2	2	2
2	1	3	2	3	2	1	1	2	2	2	2	3	1	2
4	3	4	4	3	3	1	3	2	4	2	1	1	2	1
2	1	2	2	3	2	1	1	2	2	2	2	2	1	1
2	1	1	1	2	2	1	1	2	2	2	2	2	1	1
3	2	1	1	3	3	1	3	2	4	2	2	2	2	1
1	1	1	1	3	2	1	1	2	2	2	2	2	1	1
2	1	1	1	3	1	1	1	2	2	2	1	2	1	1
4	1	1	1	3	2	1	1	2	2	2	2	2	1	1
3	2	3	2	3	2	1	1	2	2	2	2	2	1	1
2	1	1	1	3	1	1	2	2	4	2	1	2	1	1
4	3	3	3	3	3	1	3	2	4	2	2	2	2	1
3	2	1	1	3	2	1	1	2	4	2	2	2	1	1
3	2	1	1	3	2	1	3	2	2	2	2	2	1	1
2	1	1	1	3	1	1	1	2	1	2	2	2	1	1
3	1	1	1	3	3	1	3	2	4	2	2	2	2	1
2	1	1	1	3	3	1	3	2	4	2	2	1	2	1
4	3	4	4	3	2	1	1	2	2	2	2	2	1	1
3	2	1	1	3	2	1	1	2	2	2	2	2	1	2
3	1	1	1	3	2	1	1	2	2	2	2	2	1	1
2	1	1	1	3	2	1	2	2	4	2	2	2	1	1
2	1	1	1	3	1	1	1	2	1	2	2	2	1	1
3	2	1	1	2	2	1	1	2	2	2	2	3	1	2
2	1	1	1	1	2	1	1	1	2	1	1	2	1	1
3	2	1	1	2	2	1	1	1	2	1	2	2	1	1
3	2	1	1	2	2	1	1	2	2	2	1	2	1	1
3	2	1	1	2	2	1	1	1	2	1	2	2	1	1
2	1	1	1	1	2	1	1	1	2	1	2	2	1	1
4	2	1	1	3	1	1	1	2	2	2	2	2	1	1
4	2	1	1	2	2	1	1	1	2	2	2	2	1	1
3	2	1	1	2	2	1	1	2	2	2	2	3	1	2
4	2	1	1	2	2	1	1	2	2	2	2	3	1	1
4	3	1	1	3	2	1	1	2	3	2	2	2	1	1
3	2	1	1	3	2	1	1	2	2	2	2	2	1	1
3	1	1	1	2	2	1	1	1	2	1	2	2	1	1
3	2	1	1	2	2	2	1	2	2	2	2	2	1	1
2	1	1	1	3	3	1	2	2	4	2	2	3	1	1
2	2	1	1	2	2	1	1	2	2	2	2	3	1	2
3	2	1	1	3	2	1	1	2	2	2	2	2	1	1
3	2	1	1	2	2	1	1	2	2	2	2	3	1	1
3	2	1	1	3	2	1	1	2	2	2	2	2	1	2
3	2	1	1	2	2	1	1	1	2	1	2	2	1	1
4	1	1	1	3	1	2	2	2	3	2	1	1	1	1
4	4	4	3	3	1	1	1	2	3	2	2	2	2	1
2	1	4	3	3	2	1	1	2	2	2	1	2	1	1
4	3	1	1	3	2	1	3	2	2	2	2	1	2	1
2	1	1	1	2	2	1	1	1	2	1	2	2	1	1
3	2	1	1	3	1	1	1	2	2	2	2	2	1	1
4	3	1	1	3	1	1	1	2	2	2	1	2	1	1
3	2	1	1	2	2	1	1	1	2	1	2	2	1	1
2	1	1	1	2	2	1	1	1	2	1	2	2	1	1
1	2	1	1	3	2	1	3	2	2	2	2	2	1	1
3	1	1	1	3	2	1	1	2	2	2	2	2	1	2
4	4	2	2	3	1	1	1	2	3	2	1	1	2	1
3	2	3	2	3	2	1	1	2	2	2	2	2	1	1
3	2	2	2	3	2	1	1	1	2	2	2	2	1	1
2	1	1	1	2	2	1	1	2	2	2	2	2	1	1
1	1	1	1	2	2	1	1	1	2	2	2	2	1	1
3	2	1	1	3	2	1	1	2	2	2	2	3	1	2
2	1	1	1	2	2	1	1	1	2	2	2	2	1	1
2	1	1	1	3	3	1	3	2	2	2	2	3	1	2
2	2	1	1	2	2	1	1	1	2	1	2	2	1	1
4	4	1	1	3	2	1	1	2	2	2	1	2	1	1
3	1	1	1	2	2	1	1	2	2	2	1	2	1	1
3	1	1	1	2	2	1	1	1	2	2	2	3	1	2
2	1	1	1	2	2	1	3	2	4	2	2	2	1	1
2	2	1	1	3	2	1	1	2	2	2	1	2	1	1
4	4	3	3	3	1	1	1	2	2	2	1	1	1	1
4	1	1	1	3	2	2	3	2	2	2	2	3	1	2
3	2	1	1	2	2	1	1	2	2	2	1	3	1	1
2	2	1	1	2	1	1	1	1	2	1	2	2	1	1
4	1	1	1	3	1	1	1	2	3	2	2	1	2	1
1	1	1	1	2	2	1	1	1	1	1	1	1	1	1
2	2	1	1	2	1	1	1	1	2	1	2	2	1	1
3	2	2	2	3	2	1	1	1	2	2	2	2	1	1
3	1	1	1	3	2	1	1	2	2	2	2	2	1	1
2	1	1	1	2	2	1	1	1	1	1	2	2	1	2
2	1	1	1	1	2	1	1	1	2	1	1	2	1	1
3	2	3	2	3	2	2	1	2	2	2	1	2	1	1
2	1	1	1	3	2	1	1	2	2	2	2	2	1	2
4	4	1	1	1	1	1	1	1	1	1	1	1	1	1
4	2	1	1	2	2	1	3	2	4	2	2	3	2	2
1	2	1	1	3	2	2	3	2	4	2	2	2	2	1
3	1	1	1	2	3	1	1	1	2	1	2	2	1	2
3	2	1	1	1	1	1	1	1	2	1	2	2	1	1
1	2	1	1	3	2	1	3	2	2	2	2	2	1	1
2	2	1	1	3	2	2	3	2	4	2	2	2	2	1
4	2	1	1	3	2	1	3	2	2	2	2	2	2	1
4	4	1	1	3	2	1	1	2	3	2	2	2	1	1
2	1	1	1	3	1	1	1	2	2	2	1	1	1	1
3	2	2	2	3	2	2	3	2	4	2	2	2	2	1
2	1	1	1	3	2	1	1	2	2	2	1	2	1	1
3	2	1	1	2	1	1	1	1	1	1	2	1	1	1
4	2	1	1	3	2	1	1	2	4	2	2	2	2	1
3	1	1	1	3	2	1	1	2	2	2	2	2	1	1
4	2	1	1	3	1	1	1	2	2	2	1	1	1	1
3	2	1	1	3	2	1	1	2	2	2	2	2	1	1
3	1	1	1	3	1	1	1	2	2	2	1	2	1	1
1	1	1	1	1	2	1	1	1	2	1	2	3	1	1
4	2	1	1	3	2	1	1	2	2	2	2	2	2	1
3	1	1	1	1	2	1	1	1	3	1	2	2	1	1
3	2	1	1	2	2	1	1	1	2	2	2	2	1	1
3	1	1	1	3	2	1	1	1	2	2	1	2	1	1
4	2	1	1	3	2	1	1	2	2	2	2	2	1	1
3	2	1	1	3	2	1	3	2	2	2	2	2	1	1
3	2	1	1	2	2	1	1	1	2	1	2	2	1	1
2	1	1	1	3	1	1	1	2	4	2	2	2	2	1
3	1	1	1	3	1	1	1	2	3	2	1	1	1	1
3	2	1	1	2	2	1	2	2	2	2	2	2	1	1
2	1	1	1	3	1	1	1	2	2	2	1	2	1	1
2	1	2	2	2	2	1	1	1	2	1	2	3	1	2
3	1	1	1	3	3	1	2	2	4	2	2	2	2	2
4	3	3	2	3	3	2	3	2	4	2	1	1	2	1
2	2	1	1	3	1	1	3	2	2	2	1	1	1	1
2	1	1	1	3	1	1	1	2	2	2	1	2	1	1
3	2	1	1	2	2	1	2	2	1	2	2	3	1	1
4	2	1	1	3	3	1	1	2	4	2	2	1	2	2
4	3	1	1	3	2	1	1	2	3	2	2	2	1	1
3	1	1	1	1	3	1	3	2	4	1	2	2	2	2
2	1	1	1	3	2	1	1	2	2	2	2	2	1	1
3	2	1	1	1	3	1	3	2	4	1	2	2	2	2
2	1	1	1	3	1	1	1	2	2	2	2	1	1	1
2	1	1	1	3	1	1	1	2	2	2	1	1	1	1
2	1	1	1	1	2	1	1	1	1	1	2	3	1	1
3	1	1	1	3	2	1	1	1	2	2	2	2	1	1
4	3	1	1	3	2	1	1	2	3	2	2	2	1	1
3	2	3	3	3	1	1	2	2	4	2	2	2	1	1
3	2	1	1	2	2	1	1	2	1	1	2	2	1	2
3	2	1	1	2	2	1	2	2	2	2	2	2	1	1
4	2	1	1	3	3	1	3	2	4	2	2	2	2	1
2	2	1	1	3	2	1	3	2	2	2	2	2	1	1
2	1	1	1	3	3	1	1	2	2	2	2	3	1	2
3	2	3	3	3	1	1	2	2	4	2	2	2	1	1
2	2	2	1	3	3	1	3	2	4	2	2	2	2	1
2	1	1	1	3	1	1	1	2	1	2	1	2	1	1
2	1	1	1	3	3	2	3	2	2	2	2	2	1	2
1	1	1	1	1	1	1	1	1	1	1	2	2	1	1
