# Supplementary material for: Identifying Associations in Minimum Inhibitory Concentration Values of Escherichia coli Samples Obtained From Weaned Dairy Heifers in California Using Bayesian Network Analysis
Source: Front Vet Sci. 2022 Apr 27;9:771841. doi: 10.3389/fvets.2022.771841 (PMC9093072; doi:10.3389/fvets.2022.771841)
Supplement: Supplementary file 3 [file Table_1.XLSX]

## Sheet: PC Conditional Probs.
Conditional Probability Tables for Bayesian Network Graph
Antibiotics represented: Ceftiofur (CEF), Ampicillin (AMP), Tiamulin (TIA) Tulathromycin (TUL), Tildipirosin (TILD), Tetracycline (TET), Gentamicin (GEN), Neomycin (NEO), Gamithromycin (GAM), Florfenicol (FLR), Danofloxacin (DAN), Enrofloxacin (ENR) Sulphadimethoxine (SUL), Trimethoprim-Sulfamethoxazole (TRI), and Spectinomycin (SPC); MIC = Minimum inhibitory concentration
	AMP MIC
CEF MIC	0.5 to 1µg/mL	2µg/mL	4 to 8µg/mL	>16µg/mL
<=0.25µg/mL	0.71	0.67	0.21	0.09
0.5 to 4µg/mL	0.29	0.33	0.79	0.39
8µg/mL	0.004	0.0007	0.0005	0.27
>8µg/mL	0.004	0.0007	0.0005	0.25
	CEF MIC
Season sampled	<=0.25µg/mL	0.5 to 4µg/mL	8µg/mL	>8µg/mL
Summer	0.12	0.33	0.25	0.01
Winter	0.88	0.67	0.75	0.99
Farm A
	SPC MIC
TRI MIC	<=8µg/mL	16µg/mL	32 to 64µg/mL	>64µg/mL
<=2µg/mL	0.5	0.74	0.1	0.002
>2µg/mL	0.5	0.26	0.9	0.99
Farm B
	SPC MIC
TRI MIC	<=8µg/mL	16µg/mL	32 to 64µg/mL	>64µg/mL
<=2µg/mL	0.99	0.98	0.01	0.2
>2µg/mL	0.004	0.02	0.99	0.8
Farm C
	SPC MIC
TRI MIC	<=8µg/mL	16µg/mL	32 to 64µg/mL	>64µg/mL
<=2µg/mL	0.99	0.99	0.5	0.27
>2µg/mL	0.01	<0.001	0.5	0.73
Farm D
	SPC MIC
TRI MIC	<=8µg/mL	16µg/mL	32 to 64µg/mL	>64µg/mL
<=2µg/mL	0.99	0.98	0.4	0.99
>2µg/mL	0.01	0.02	0.6	0.01
Farm F
	SPC MIC
TRI MIC	<=8µg/mL	16µg/mL	32 to 64µg/mL	>64µg/mL
<=2µg/mL	0.99	0.93	0.99	0.13
>2µg/mL	0.003	0.07	0.005	0.87
TRI MIC: <=2µg/mL
	TET MIC
SUL MIC	1 to 2µg/mL	<8µg/mL
<=256µg/mL	0.95	0.15
>256µg/mL	0.05	0.85
TRI MIC: >2µg/mL
	TET MIC
SUL MIC	1 to 2µg/mL	<8µg/mL
<=256µg/mL	0.06	0.001
>256µg/mL	0.94	0.998
TET MIC: 1 to 2µg/mL
	SUL MIC
FLR MIC	<=256µg/mL	>256µg/mL
1 to 2µg/mL	0.33	0.49
4 to 8µg/mL	0.67	0.25
>8µg/mL	0.002	0.25
TET MIC: > 8µg/mL
	SUL MIC
FLR MIC	<=256µg/mL	>256µg/mL
1 to 2µg/mL	0.05	0.0004
4 to 8µg/mL	0.43	0.1
>8µg/mL	0.52	0.9
	TIA MIC
TILD MIC	16 to 32µg/mL	>32µg/mL
<=1 to 2µg/mL	0.4	0.06
4µg/mL	0.58	0.74
8 to >16µg/mL	0.02	0.2
	TILD MIC
TUL MIC	<=1 to 2µg/mL	4µg/mL	8 to >16µg/mL
<=8µg/mL	0.91	0.87	0.4
16 to 64µg/mL	0.09	0.13	0.6
TIA MIC: 16 to 32µg/mL , TILD MIC: <=1 to 2µg/mL , TUL MIC: <=8µg/mL
	SPC MIC
GAM MIC	<=8µg/mL	16µg/mL	32 to 64µg/mL	>64µg/mL
<=1 to 4µg/mL	0.66	0.99	0.99	0.33
8µg/mL	0.33	0.0007	0.002	0.002
>8µg/mL	0.002	0.0007	0.002	0.66
TIA MIC: >32µg/mL , TILD MIC: <=1 to 2µg/mL , TUL MIC: <=8µg/mL
	SPC MIC
GAM MIC	<=8µg/mL	16µg/mL	32 to 64µg/mL	>64µg/mL
<=1 to 4µg/mL	0.99	0.8	0.99	0.25
8µg/mL	0.006	0.2	0.003	0.25
>8µg/mL	0.007	0.001	0.003	0.5
TIA MIC: 16 to 32µg/mL , TILD MIC: 4µg/mL , TUL MIC: <=8µg/mL
	SPC MIC
GAM MIC	<=8µg/mL	16µg/mL	32 to 64µg/mL	>64µg/mL
<=1 to 4µg/mL	0.5	0.45	0.33	0.99
8µg/mL	0.5	0.55	0.33	0.002
>8µg/mL	0.003	0.0003	0.33	0.002
TIA MIC: >32µg/mL , TILD MIC: 4µg/mL , TUL MIC: <=8µg/mL
	SPC MIC
GAM MIC	<=8µg/mL	16µg/mL	32 to 64µg/mL	>64µg/mL
<=1 to 4µg/mL	0.71	0.2	0.46	0.23
8µg/mL	0.29	0.74	0.54	0.46
>8µg/mL	0.001	0.01	0.0005	0.32
TIA MIC: 16 to 32µg/mL , TILD MIC: 8 to >16µg/mL , TUL MIC: <=8µg/mL
	SPC MIC
GAM MIC	<=8µg/mL	16µg/mL	32 to 64µg/mL	>64µg/mL
<=1 to 4µg/mL	0.33	0.007	0.33	0.33
8µg/mL	0.33	0.99	0.33	0.33
>8µg/mL	0.33	0.007	0.33	0.33
TIA MIC: >32µg/mL , TILD MIC: 8 to >16µg/mL , TUL MIC: <=8µg/mL
	SPC MIC
GAM MIC	<=8µg/mL	16µg/mL	32 to 64µg/mL	>64µg/mL
<=1 to 4µg/mL	0.003	0.0008	0.007	0.001
8µg/mL	0.99	0.89	0.99	0.67
>8µg/mL	0.003	0.11	0.007	0.33
TIA MIC: 16 to 32µg/mL , TILD MIC: <=1 to 2µg/mL, TUL MIC: 16 to 64µg/mL
	SPC MIC
GAM MIC	<=8µg/mL	16µg/mL	32 to 64µg/mL	>64µg/mL
<=1 to 4µg/mL	0.33	0.33	0.33	0.007
8µg/mL	0.33	0.33	0.33	0.007
>8µg/mL	0.33	0.33	0.33	0.99
TIA MIC: >32µg/mL , TILD MIC: <=1 to 2µg/mL , TUL MIC: 16 to 64µg/mL
	SPC MIC
GAM MIC	<=8µg/mL	16µg/mL	32 to 64µg/mL	>64µg/mL
<=1 to 4µg/mL	0.33	0.33	0.33	0.003
8µg/mL	0.33	0.33	0.33	0.003
>8µg/mL	0.33	0.33	0.33	0.99
TIA MIC: 16 to 32µg/mL , TILD MIC: 4µg/mL , TUL MIC: 16 to 64µg/mL
	SPC MIC
GAM MIC	<=8µg/mL	16µg/mL	32 to 64µg/mL	>64µg/mL
<=1 to 4µg/mL	0.33	0.33	0.33	0.007
8µg/mL	0.33	0.33	0.33	0.007
>8µg/mL	0.33	0.33	0.33	0.99
TIA MIC: >32µg/mL , TILD MIC: 4µg/mL , TUL MIC: 16 to 64µg/mL
	SPC MIC
GAM MIC	<=8µg/mL	16µg/mL	32 to 64µg/mL	>64µg/mL
<=1 to 4µg/mL	0.003	0.0004	0.33	0.001
8µg/mL	0.99	0.71	0.33	0.001
>8µg/mL	0.003	0.29	0.33	0.99
TIA MIC: 16 to 32µg/mL , TILD MIC: 8 to >16µg/mL , TUL MIC: 16 to 64µg/mL
	SPC MIC
GAM MIC	<=8µg/mL	16µg/mL	32 to 64µg/mL	>64µg/mL
<=1 to 4µg/mL	0.33	0.33	0.33	0.33
8µg/mL	0.33	0.33	0.33	0.33
>8µg/mL	0.33	0.33	0.33	0.33
TIA MIC: >32µg/mL , TILD MIC: 8 to >16µg/mL , TULA MIC: 16 to 64µg/mL
	SPC MIC
GAM MIC	<=8µg/mL	16µg/mL	32 to 64µg/mL	>64µg/mL
<=1 to 4µg/mL	0.33	0.004	0.002	0.0008
8µg/mL	0.33	0.88	0.33	0.25
>8µg/mL	0.33	0.12	0.66	0.75
	DAN MIC
ENR MIC	<=0.12µg/mL	0.25µg/mL	0.5 to 1µg/mL	>1µg/mL
<=0.12µg/mL	0.99	0.08	0.003	0.002
0.25µg/mL	0.0003	0.91	0.52	0.002
0.5 to 1µg/mL	0.0002	0.005	0.47	0.29
>1µg/mL	0.0003	0.005	0.003	0.71
	GEN MIC
NEO MIC	<=1µg/mL	2 to >16µg/mL
<=4 to 16µg/mL	0.79	0.33
32µg/mL	0.05	0.06
>32µg/mL	0.16	0.6
